# Supplementary material for: Congenital CMV infection in a Brazilian neonatal intensive care unit: high prevalence among twin newborns
Source: Virol J. 2024 Mar 8;21:63. doi: 10.1186/s12985-024-02324-y (PMC10924335; doi:10.1186/s12985-024-02324-y)
Supplement: Supplementary file 1 — Supplementary Material 1 [file 12985_2024_2324_MOESM1_ESM.xlsx]

## Sheet: Plan1
Patients data set
Newborn code	Mother code	Newborn birthday	Twin	Newborn sex	Firts sample collection date	Saliva	Urine	Second sample collection date	Saliva	Urine	Mother age (years)	First intercourse (age, years)	Sexual partners (numbers)	Number of children	Type of delivery	Number of consultations	Condom use	Contraceptive use	Medicine use	CMV knowledge	Newborn weight (g)	Maternal occupation
N0001	M001	2014-05-04	No	FeMaleale	2014-05-27	Negative	Negative				16	13	Not declared	1	NORMAL	4	No	No	No	No	2402	Not declared
N0002	M002	2014-05-05	No	Male	2014-05-27	Negative	-				32	17	1	3	Cesarean section	9	No	yes	No	No	1800	yes
N0003	M003	2014-05-05	No	FeMaleale	2014-05-27	Negative	Negative				36	18	1	1	Cesarean section	4	Not declared	Not declared	Not declared	No	2000	yes
N0004	M004	2014-05-05	No	Male	2014-05-27	Negative	Negative				29	Not declared	Not declared	Not declared	Not declared	Not declared	Not declared	Not declared	Not declared	Not declared	Not declared	Not declared
N0005	M005	2014-06-04	No	FeMaleale	2014-06-09	Negative	Negative				16	14	1	2	NORMAL	5	yes	No	No	yes	1340	yes
N0006	M006	2014-05-31	No	Male	2014-06-10	Negative	Negative				15	14	1	1	NORMAL	5	No	yes	yes	No	1750	yes
N0007	M007	2014-05-28	No	FeMaleale	2014-06-10	Negative	-				26	25	1	1	NORMAL	5	No	yes	No	yes	1140	yes
N0008	M008	2014-05-31	No	Male	2014-06-10	Negative	Negative				27	17	5	1	Cesarean section	IMPRECISA	No	yes	yes	No	1350	yes
N0009	M009	2014-05-26	No	FeMaleale	2014-06-10	Negative	Negative				23	21	1	2	Cesarean section	IMPRECISA	No	No	yes	No	1748	yes
N0010	M010	2014-06-03	No	Male	2014-06-10	Negative	Negative				34	17	1	2	Cesarean section	9	No	No	yes	No	3732	yes
N0011	M011	2014-06-27	No	FeMaleale	2014-07-03	Negative	Negative				18	Not declared	Not declared	2	NORMAL	Not declared	No	yes	No	No	2240	Not declared
N0012	M012	2014-06-26	No	Male	2014-07-03	Negative	-				25	14	Not declared	1	Cesarean section	6	No	No	No	Not declared	Not declared	Not declared
N0013	M013	2014-06-13	No	FeMaleale	2014-07-03	Negative	Negative				32	1	Not declared	1	Cesarean section	8	yes	yes	yes	yes	Not declared	yes
N0014	M014	2014-07-01	Yes	Male	2014-07-07	Negative	Negative				37	18	3	3	Cesarean section	8	No	No	yes	No	2180	Not declared
N0015	M015	2014-07-01	Yes	FeMaleale	2014-07-07	Negative	Negative				37	18	3	3	Cesarean section	8	No	No	yes	No	2120	Not declared
N0016	M016	2014-06-22	No	Male	2014-07-07	Negative	Negative				30	13	1	1	Cesarean section	0	No	No	No	No	2975	Not declared
N0017	M017	2014-07-01	No	FeMaleale	2014-07-09	Negative	Negative				24	21	1	1	Cesarean section	Not declared	No	yes	yes	yes	2800	yes
N0018	M018	2014-07-07	No	Male	2014-07-11	Negative	-				39	Not declared	Not declared	Not declared	Cesarean section	11	No	No	yes	yes	2390	yes
N0019	M019	2014-07-08	No	FeMaleale	2014-07-11	Negative	-				21	Not declared	Not declared	3	Cesarean section	9	No	No	yes	No	4350	yes
N0020	M020	2014-08-03	No	Male	2014-08-14	Negative	-				27	Not declared	Not declared	Not declared	Cesarean section	10	No	No	Not declared	No	1536	yes
N0021	M021	2014-08-06	No	FeMaleale	2014-08-14	Negative	Negative				17	Not declared	1	1	Cesarean section	8	yes	No	yes	No	Not declared	yes
N0022	M022	2014-09-19	No	Male	2014-09-26	Negative	-				39	25	3	1	Cesarean section	17	yes	yes	No	No	2460	yes
N0023	M023	2014-09-18	No	FeMaleale	2014-09-27	Negative	-				30	23	1	1	Cesarean section	Not declared	Not declared	Not declared	Not declared	yes	1480	Not declared
N0024	M024	2014-09-13	No	FeMaleale	2014-09-26	Negative	-				16	Not declared	1	1	Cesarean section	5	No	yes	No	No	Not declared	Not declared
N0025	M025	2014-12-11	No	Male	2014-12-17	Negative	Negative				16	15	1	1	NORMAL	4	Not declared	yes	No	No	Not declared	yes
N0026	M026	2014-12-13	No	FeMaleale	2014-12-17	Negative	Negative				36	Not declared	Not declared	1	Cesarean section	12	Not declared	No	No	No	Not declared	yes
N0027	M027	2014-12-17	No	FeMaleale	2014-12-17	Positive	Positive	2014-12-22	P	P	14	14	1	1	NORMAL	4	Not declared	No	No	No	1416	yes
N0028	M028	2014-12-15	No	Male	2014-12-17	Negative	Negative				32	17	Not declared	2	NORMAL	Not declared	Not declared	No	No	No	Not declared	yes
N0029	M029	2014-12-16	No	FeMaleale	2014-12-17	Negative	Negative				22	14	3	1	Cesarean section	5	Not declared	yes	No	No	Not declared	Not declared
N0030	M030	2014-12-10	No	Male	2014-12-17	Negative	Negative				20	16	2	3	NORMAL	8	Not declared	No	Not declared	No	2740	Not declared
N0031	M031	2015-01-06	No	Male	2015-01-19	Negative	-				24	Not declared	1	Not declared	Cesarean section	7	Not declared	No	No	No	Not declared	Not declared
N0032	M032	2015-01-17	No	FeMaleale	2015-01-19	Negative	-				23	18	6	Not declared	NORMAL	1	Not declared	No	Not declared	No	Not declared	Not declared
N0033	M033	2014-01-18	No	Male	2015-01-19	Negative	Negative				37	17	1	3	Cesarean section	5	Not declared	No	No	No	Not declared	Not declared
N0034	M034	2015-01-09	No	FeMaleale	2015-01-19	Negative	-				44	30	1	1	Cesarean section	9	Not declared	No	No	yes	Not declared	Not declared
N0035	M035	2015-01-09	No	Male	2015-01-19	Negative	Negative				24	15	1	Not declared	NORMAL	1	Not declared	No	No	No	Not declared	Not declared
N0036	M036	2015-01-24	No	FeMaleale	2015-01-28	Negative	-				19	15	1	1	NORMAL	7	Not declared	No	No	No	1800	yes
N0037	M037	2015-01-22	Yes	Male	2015-01-28	Negative	Negative				27	18	1	2	Cesarean section	7	Not declared	No	yes	No	1475	yes
N0038	M037	2015-01-22	Yes	Male	2015-01-28	Negative	Negative				27	18	1	2	Cesarean section	7	Not declared	No	yes	No	1475	yes
N0039	M038	2015-01-27	No	FeMaleale	2015-01-28	Negative	Negative				35	17	Not declared	2	Cesarean section	6	Not declared	No	yes	No	1570	yes
N0040	M039	2015-01-22	No	Male	2015-01-28	Negative	-				33	17	1	4	NORMAL	Not declared	Not declared	No	yes	No	3494	yes
N0041	M040	2015-02-05	No	FeMaleale	2015-02-09	Negative	Negative				30	28	1	1	Cesarean section	7	yes	yes	yes	yes	3300	yes
N0042	M041	2015-02-04	No	Male	2015-02-09	Negative	Negative				21	19	1	1	Cesarean section	12	No	No	yes	No	3680	Not declared
N0043	M042	2015-02-07	No	FeMaleale	2015-02-09	Negative	Negative				29	17	2	1	Cesarean section	9	No	yes	No	yes	3166	yes
N0044	M043	2015-02-12	No	FeMaleale	2015-02-23	Negative	-				17	15	2	1	Cesarean section	9	No	No	yes	No	1708	yes
N0045	M044	2015-02-01	Yes	FeMaleale	2015-02-23	Negative	-				29	Not declared	1	1	Cesarean section	2	Not declared	yes	No	No	Not declared	Not declared
N0046	M044	2015-02-01	Yes	FeMaleale	2015-02-23	Negative	-				29	Not declared	1	1	Cesarean section	2	Not declared	yes	No	No	Not declared	Not declared
N0047	M045	2015-02-02	No	Male	2015-02-23	Negative	-				24	16	1	1	Cesarean section	7	No	yes	No	No	1300	yes
N0048	M046	2015-02-22	Yes	Male	2015-02-23	Negative	-				20	16	1	3	Cesarean section	Not declared	No	yes	No	No	2022	yes
N0049	M046	2015-02-22	Yes	Male	2015-02-23	Negative	-				20	16	1	3	Cesarean section	Not declared	No	yes	No	No	2022	yes
N0050	M047	2015-02-11	No	Male	2015-02-23	Negative	Negative				37	20	Not declared	1	Cesarean section	5	No	No	yes	No	3062	yes
N0051	M048	2015-02-12	No	FeMaleale	2015-02-23	Negative	Negative				21	18	2	1	Cesarean section	7	No	yes	yes	No	1625	yes
N0052	M049	2015-02-12	No	Male	2015-03-02	Negative	-				36	19	5	1	Cesarean section	7	No	yes	No	No	4300	yes
N0053	M050	2015-03-01	No	FeMaleale	2015-03-02	Negative	-				31	20	6	1	Cesarean section	8	No	yes	yes	Not declared	3272	yes
N0054	M051	2015-03-10	No	Male	2015-03-11	Negative	Negative				32	17	Not declared	1	Cesarean section	8	yes	yes	yes	No	3640	yes
N0055	M052	2015-03-10	No	FeMaleale	2015-03-11	Negative	Negative				25	17	11	1	NORMAL	10	No	yes	No	No	3470	yes
N0056	M053	2015-03-09	No	Male	2015-03-11	Negative	-				25	13	1	3	NORMAL	4	No	yes	No	yes	1300	yes
N0057	M054	2015-03-08	No	FeMaleale	2015-03-11	Negative	-				26	22	5	2	NORMAL	6	No	yes	yes	No	1590	yes
N0058	M055	2015-03-06	No	Male	2015-03-11	Negative	Negative				17	16	1	1	NORMAL	4	yes	yes	No	No	Not declared	yes
N0059	M056	2015-03-14	No	FeMaleale	2015-03-16	Negative	-				22	17	1	1	NORMAL	6	yes	yes	Not declared	No	1082	yes
N0060	M057	2015-03-11	No	Male	2015-03-17	Negative	Negative				21	15	1	1	Cesarean section	13	No	No	yes	No	1665	Not declared
N0061	M058	2015-03-09	No	FeMaleale	2015-03-18	Negative	Negative				26	19	1	1	NORMAL	6	No	yes	yes	No	1636	yes
N0062	M059	2015-03-16	No	Male	2015-03-18	Negative	Negative				38	15	1	4	NORMAL	8	yes	yes	No	No	4100	yes
N0063	M060	2015-03-21	No	FeMaleale	2015-03-25	Negative	-				30	Not declared	1	1	Cesarean section	7	No	yes	yes	No	2320	yes
N0064	M061	2015-04-05	No	Male	2015-04-13	Negative	-				18	15	2	2	Cesarean section	6	yes	No	No	No	1704	Not declared
N0065	M062	2015-04-12	Yes	Male	2015-04-13	Negative	Negative				31	16	2	2	Cesarean section	7	No	yes	No	No	1250	yes
N0066	M062	2015-04-12	Yes	Male	2015-04-13	Negative	Negative				31	16	2	2	Cesarean section	7	No	yes	No	No	2250	yes
N0067	M063	2015-04-09	No	Male	2015-04-13	Negative	-				24	16	1	2	Cesarean section	12	RARAMENTE	yes	No	No	3436	yes
N0068	M064	2015-04-09	No	Male	2015-04-13	Negative	Negative				28	14	1	2	Cesarean section	10	yes	yes	No	No	2800	yes
N0069	M065	2015-04-11	No	FeMaleale	2015-04-15	Negative	Negative				19	18	1	2	Cesarean section	7	yes	yes	yes	No	2500	yes
N0070	M066	2015-04-07	No	Male	2015-04-15	Negative	Negative				34	18	4	2	Cesarean section	5	No	No	No	No	1748	yes
N0071	M067	2015-04-14	No	FeMaleale	2015-04-15	Negative	Negative				34	19	1	2	Cesarean section	8	RARAMENTE	No	yes	yes	3370	yes
N0072	M068	2015-04-19	No	FeMaleale	2015-04-22	Negative	Negative				29	19	1	1	NORMAL	11	No	yes	Not declared	No	2750	yes
N0073	M069	2015-04-19	No	FeMaleale	2015-04-22	Negative	-				18	17	2	1	NORMAL	IMPRECISA	No	yes	Not declared	No	1890	yes
N0074	M070	2015-04-07	No	FeMaleale	2015-04-22	Negative	-				25	20	Not declared	2	Cesarean section	8	No	yes	No	No	2500	Not declared
N0075	M071	2015-04-19	No	Male	2015-04-22	Negative	-				34	28	1	1	Cesarean section	7	No	No	yes	No	3494	Not declared
N0076	M072	2015-04-20	No	FeMaleale	2015-04-22	Negative	-				20	16	3	1	NORMAL	4	yes	No	No	No	2320	Not declared
N0077	M073	2015-05-12	No	Male	2015-05-20	Negative	Negative				21	19	2	1	Cesarean section	5	No	No	No	yes	2766	Not declared
N0078	M074	2015-05-13	No	FeMaleale	2015-05-20	Negative	-				29	17	1	3	NORMAL	10	yes	yes	No	No	5060	Not declared
N0079	M075	2015-05-13	No	Male	2015-05-20	Negative	Negative				23	17	1	1	Cesarean section	10	No	yes	No	No	2500	yes
N0080	M076	2015-05-08	No	Male	2015-05-20	Negative	-				21	14	1	1	Cesarean section	3	yes	yes	No	No	2480	yes
N0081	M077	2015-05-26	No	FeMaleale	2015-05-27	Negative	-				26	15	1	1	Cesarean section	8	Not declared	Not declared	yes	yes	1020	yes
N0082	M078	2015-05-22	No	FeMaleale	2015-06-01	Negative	-				33	20	1	1	Cesarean section	7	No	No	No	yes	2618	yes
N0083	M079	2015-05-10	No	FeMaleale	2015-06-17	Negative	-				36	21	1	1	NORMAL	4	yes	No	No	No	1360	yes
N0084	M080	2015-06-30	No	Male	2015-07-01	Negative	Negative				29	18	1	2	Cesarean section	IMPRECISA	RARAMENTE	No	No	No	1966	yes
N0085	M081	2015-06-24	No	FeMaleale	2015-07-01	Negative	-				33	31	1	1	Cesarean section	8	yes	yes	No	yes	2150	yes
N0086	M082	2015-07-03	No	FeMaleale	2015-07-06	Negative	-				16	Not declared	Not declared	1	Cesarean section	3	No	No	yes	yes	2428	yes
N0087	M083	2015-06-29	No	FeMaleale	2015-07-08	Negative	-				36	15	Not declared	2	Cesarean section	IMPRECISA	No	yes	No	No	2700	Not declared
N0088	M084	2015-07-10	No	FeMaleale	2015-07-13	Negative	-				23	16	2	1	Cesarean section	7	No	yes	No	No	2506	yes
N0089	M085	2015-07-18	No	Male	2015-07-20	Negative	Negative				26	18	1	1	Cesarean section	8	No	yes	No	yes	2150	yes
N0090	M086	2015-07-17	No	FeMaleale	2015-07-20	Negative	-				34	26	2	2	Cesarean section	9	No	yes	No	yes	2428	yes
N0091	M087	2015-07-21	No	Male	2015-07-22	Negative	-				28	17	Not declared	3	Cesarean section	IMPRECISA	No	yes	No	yes	2700	yes
N0092	M088	2015-07-20	No	FeMaleale	2015-07-22	Negative	Negative				25	22	1	1	Cesarean section	2	No	yes	No	No	2508	yes
N0093	M089	2015-07-14	No	Male	2015-07-29	Negative	Negative				24	18	2	1	Cesarean section	15	No	yes	yes	yes	1240	yes
N0094	M090	2015-07-22	No	FeMaleale	2015-07-29	Negative	Negative				21	14	2	1	NORMAL	6	No	yes	No	No	1350	yes
N0095	M091	2015-07-29	No	FeMaleale	2015-07-30	Negative	Negative				32	Not declared	2	3	NORMAL	2	yes	yes	No	No	2020	yes
N0096	M092	2015-07-29	No	Male	2015-07-30	Negative	Negative				18	Not declared	15	1	Cesarean section	3	yes	No	No	No	Not declared	Not declared
N0097	M093	2015-08-01	No	Male	2015-08-03	Negative	-				36	19	3	1	Cesarean section	8	No	yes	No	No	2785	yes
N0098	M094	2015-07-27	No	Male	2015-08-05	Negative	-				37	17	1	1	Cesarean section	5	No	No	yes	No	1320	yes
N0099	M095	2015-07-31	No	FeMaleale	2015-08-05	Negative	-				31	16	1	2	Cesarean section	9	yes	yes	No	yes	3690	yes
N0100	M096	2015-08-30	No	Male	2015-08-31	Negative	-				22	14	4	2	Cesarean section	4	yes	No	No	yes	3030	yes
N0101	M097	2015-08-30	No	Male	2015-08-31	Negative	-				13	12	1	1	Cesarean section	IMPRECISA	No	No	Not declared	No	3264	yes
N0102	M098	2015-09-03	No	FeMaleale	2015-09-07	Negative	-				29	16	2	2	Cesarean section	7	No	No	No	No	2943	yes
N0103	M099	2015-09-12	No	Male	2015-09-14	Negative	-				27	22	1	1	Cesarean section	10	No	yes	No	No	3258	yes
N0104	M100	2015-09-13	No	FeMaleale	2015-09-14	Negative	-				33	19	3	3	Cesarean section	9	No	yes	yes	yes	3079	yes
N0105	M101	2015-09-20	No	FeMaleale	2015-09-23	Negative	-				20	14	1	1	NORMAL	4	yes	yes	No	No	2220	Not declared
N0106	M102	2015-09-18	No	Male	2015-09-23	Negative	Negative				22	18	1	1	NORMAL	4	yes	yes	No	No	1508	yes
N0107	M103	2015-09-21	No	FeMaleale	2015-09-23	Negative	Negative				28	21	1	3	NORMAL	7	No	No	No	yes	Not declared	yes
N0108	M104	2015-10-05	No	Male	2015-10-07	Negative	Negative				22	17	1	1	Cesarean section	10	No	yes	No	yes	3020	Not declared
N0109	M105	2015-10-03	No	FeMaleale	2015-10-07	Negative	Negative				21	14	10	1	Cesarean section	8	No	yes	No	No	3400	yes
N0110	M106	2015-11-13	Yes	Male	2015-11-16	Negative	Negative				37	16	1	2	Cesarean section	7	No	yes	No	yes	2645	yes
N0111	M106	2015-11-13	Yes	Male	2015-11-16	Negative	Negative				37	16	1	2	Cesarean section	7	No	yes	No	yes	2220	yes
N0112	M107	2015-11-14	No	Male	2015-11-16	Negative	Negative				18	16	3	1	NORMAL	7	No	No	No	No	3500	Not declared
N0113	M108	2015-12-01	No	Male	2015-12-03	Negative	Negative				31	22	1	1	Cesarean section	10	No	yes	No	yes	2670	yes
N0114	M109	2015-12-02	No	FeMaleale	2015-12-03	Negative	Negative				25	17	3	1	NORMAL	6	yes	No	No	No	3193	yes
N0115	M110	2015-12-07	No	Male	2015-12-10	Negative	Negative				21	16	5	2	Cesarean section	5	No	No	No	No	2833	yes
N0116	M111	2015-12-08	No	FeMaleale	2015-12-10	Negative	-				27	15	4	3	NORMAL	10	No	yes	yes	No	3293	yes
N0117	M112	2016-01-13	No	FeMaleale	2016-01-14	Negative	-				17	12	2	1	NORMAL	6	yes	yes	No	No	3100	Not declared
N0118	M113	2016-01-11	No	Male	2016-01-14	Negative	-				35	14	10	3	Cesarean section	7	yes	yes	yes	No	1380	yes
N0119	M114	2016-01-16	No	Male	2016-01-18	Negative	Negative				22	14	Not declared	1	NORMAL	12	yes	No	No	No	2436	Not declared
N0120	M115	2016-01-14	No	Male	2016-01-18	Negative	Negative				24	14	1	2	NORMAL	5	No	No	yes	yes	2680	Not declared
N0121	M116	2016-01-14	No	Male	2016-02-02	Negative	Negative				15	15	1	1	NORMAL	4	yes	No	No	No	1030	Not declared
N0122	M117	2016-02-10	No	FeMaleale	2016-02-11	Negative	Negative				23	17	6	2	Cesarean section	7	yes	No	Not declared	No	2436	yes
N0123	M118	2016-02-07	No	Male	2016-02-11	Negative	Negative				36	22	2	1	Cesarean section	8	No	yes	Not declared	yes	2037	yes
N0124	M119	2016-02-11	No	FeMaleale	2016-02-11	Negative	Negative				16	13	4	1	Cesarean section	3	yes	yes	No	No	2500	yes
N0125	M120	2016-02-09	No	Male	2016-02-11	Negative	Negative				33	18	2	1	Cesarean section	9	No	yes	No	No	3000	yes
N0126	M121	2016-02-08	No	FeMaleale	2016-02-11	Negative	-				21	15	3	3	NORMAL	4	No	yes	No	No	3379	yes
N0127	M122	2016-02-11	No	Male	2016-02-17	Negative	Negative				23	16	10	2	Cesarean section	IMPRECISA	yes	No	No	No	3050	Not declared
N0128	M123	2016-02-15	No	FeMaleale	2016-02-17	Negative	-				32	22	2	3	Cesarean section	IMPRECISA	RARAMENTE	yes	yes	No	3000	Not declared
N0129	M124	2016-02-16	No	FeMaleale	2016-02-17	Negative	Negative				22	20	2	1	NORMAL	2	No	yes	No	yes	1800	Not declared
N0130	M125	2016-02-06	No	Male	2016-02-17	Negative	Negative				32	19	5	3	NORMAL	7	yes	yes	No	No	1064	Not declared
N0131	M126	2016-02-06	No	FeMaleale	2016-02-17	Negative	-				16	15	3	1	Cesarean section	14	No	yes	No	No	1930	Not declared
N0132	M127	2016-02-09	No	Male	2016-02-17	Negative	Negative				18	13	5	1	NORMAL	4	No	yes	yes	yes	2800	yes
N0133	M128	2016-02-09	No	FeMaleale	2016-02-17	Negative	Negative				26	19	2	1	Cesarean section	7	No	yes	No	No	3103	yes
N0134	M129	2016-02-11	No	Male	2016-02-17	Negative	Negative				41	20	1	3	Cesarean section	8	No	No	yes	yes	2100	yes
N0135	M130	2016-02-10	No	Male	2016-02-17	Negative	Negative				30	21	2	2	NORMAL	12	No	yes	No	No	3000	yes
N0136	M131	2016-03-03	No	Male	2016-03-08	Negative	-				32	19	2	1	Cesarean section	7	No	No	yes	No	4800	yes
N0137	M132	2016-03-04	No	Male	2016-03-08	Negative	Negative				18	13	3	1	NORMAL	6	No	yes	No	yes	2060	Not declared
N0138	M133	2016-03-08	No	Male	2016-03-08	Negative	-				15	14	8	1	NORMAL	6	yes	yes	No	yes	Not declared	Not declared
N0139	M134	2015-02-27	Yes	FeMaleale	2016-03-08	Negative	-				25	17	1	2	Cesarean section	6	No	yes	No	yes	1500	Not declared
N0140	M134	2015-02-27	Yes	FeMaleale	2016-03-08	Negative	Negative				25	17	1	2	Cesarean section	6	No	yes	No	yes	1433	Not declared
N0141	M135	2016-03-07	No	Male	2016-03-10	Negative	-				18	14	3	1	NORMAL	6	yes	yes	No	No	2090	yes
N0142	M136	2016-03-13	No	FeMaleale	2016-03-14	Negative	Negative				19	16	3	1	Cesarean section	8	No	yes	No	yes	2658	yes
N0143	M137	2016-03-11	No	Male	2016-03-14	Negative	Negative				36	19	2	4	Cesarean section	9	No	No	yes	No	2721	yes
N0144	M138	2016-03-17	No	FeMaleale	2016-03-18	Negative	Negative				23	Not declared	Not declared	2	Cesarean section	Not declared	No	No	No	No	3070	yes
N0145	M139	2016-03-16	Yes	Male	2016-03-18	Negative	Negative				37	11	1	8	NORMAL	10	No	yes	No	No	Not declared	yes
N0146	M139	2016-03-16	Yes	FeMaleale	2016-03-18	Negative	Negative				37	11	1	8	NORMAL	10	No	yes	No	No	Not declared	yes
N0147	M140	2016-03-16	No	Male	2016-03-18	Negative	Negative				17	16	1	1	Cesarean section	6	No	yes	Not declared	No	2500	yes
N0148	M141	2016-03-19	No	FeMaleale	2016-03-21	Negative	-				16	14	1	1	NORMAL	5	No	No	yes	No	3174	Not declared
N0149	M142	2016-03-20	No	Male	2016-03-21	Negative	Negative				15	12	1	1	NORMAL	8	yes	yes	No	No	3680	yes
N0150	M143	2016-03-27	No	Male	2016-03-29	Negative	-				18	16	1	1	NORMAL	21	No	No	yes	yes	1540	Not declared
N0151	M144	2016-03-16	No	Male	2016-03-29	Negative	-				30	21	1	1	NORMAL	Not declared	No	No	No	No	3170	yes
N0152	M145	2016-04-03	No	Male	2016-04-05	Negative	Negative				36	19	4	3	Cesarean section	8	No	yes	yes	yes	3326	yes
N0153	M146	2016-04-04	No	FeMaleale	2016-04-05	Negative	Negative				22	17	2	1	NORMAL	12	No	yes	No	yes	2792	yes
N0154	M147	2016-03-30	No	FeMaleale	2016-04-05	Negative	Negative				36	17	1	8	Cesarean section	5	No	No	No	No	2833	Not declared
N0155	M148	2016-04-03	No	FeMaleale	2016-04-05	Negative	Negative				28	16	3	1	Cesarean section	9	No	yes	No	Not declared	Not declared	Not declared
N0156	M149	2016-04-03	No	Male	2016-04-05	Negative	Negative				37	19	1	1	Cesarean section	9	No	No	No	No	2205	yes
N0157	M150	2016-03-27	No	FeMaleale	2016-04-12	Negative	Negative				34	18	3	3	Cesarean section	7	No	yes	yes	No	1450	yes
N0158	M151	2016-04-06	No	FeMaleale	2016-04-12	Negative	Negative				21	13	2	1	Cesarean section	IMPRECISA	No	No	No	No	3300	yes
N0159	M152	2016-04-11	No	Male	2016-04-12	Negative	-				38	15	1	5	Cesarean section	IMPRECISA	No	No	yes	No	1690	yes
N0160	M153	2016-04-15	No	FeMaleale	2016-04-19	Negative	Negative				23	15	2	1	NORMAL	7	No	yes	No	yes	1979	yes
N0161	M154	2016-04-13	No	Male	2016-04-19	Negative	Negative				19	17	1	1	NORMAL	9	No	yes	No	No	2553	yes
N0162	M155	2016-04-16	No	FeMaleale	2016-04-19	Negative	-				34	17	4	3	Cesarean section	6	No	yes	No	No	2915	yes
N0163	M156	2016-04-17	No	Male	2016-04-19	Negative	Negative				26	23	1	1	NORMAL	8	yes	No	No	yes	3002	yes
N0164	M157	2016-04-18	No	FeMaleale	2016-04-19	Negative	-				16	14	1	1	NORMAL	3	RARAMENTE	No	No	No	3214	yes
N0165	M158	2016-04-18	No	Male	2016-04-19	Negative	Negative				31	20	2	2	NORMAL	5	No	yes	No	No	3593	yes
N0166	M159	2016-04-24	No	Male	2016-04-26	Negative	-				15	13	1	1	NORMAL	7	No	No	No	No	3290	yes
N0167	M160	2016-04-25	No	FeMaleale	2016-04-26	Negative	-				37	19	5	1	NORMAL	IMPRECISA	yes	yes	No	yes	2492	yes
N0168	M161	2016-04-15	No	Male	2016-04-26	Negative	-				34	15	4	2	Cesarean section	IMPRECISA	No	No	yes	yes	2300	Not declared
N0169	M162	2016-04-20	No	FeMaleale	2016-04-26	Negative	-				37	18	2	2	Cesarean section	IMPRECISA	No	No	yes	No	2300	Not declared
N0170	M163	2016-04-28	No	Male	2016-05-02	Negative	Negative				27	18	3	2	Cesarean section	8	No	yes	yes	yes	2026	yes
N0171	M164	2016-05-02	No	FeMaleale	2016-05-02	Negative	Negative				35	22	1	1	Cesarean section	12	yes	No	No	No	3413	yes
N0172	M165	2016-05-05	No	Male	2016-05-09	Negative	-				24	18	2	1	Cesarean section	7	yes	No	No	No	3215	yes
N0173	M166	2016-05-08	No	Male	2016-05-09	Negative	Negative				20	16	8	2	NORMAL	7	No	No	No	No	2034	yes
N0174	M167	2016-05-04	Yes	FeMaleale	2016-05-09	Negative	Negative				21	15	4	2	NORMAL	4	No	No	No	No	1430	yes
N0175	M167	2016-05-04	Yes	FeMaleale	2016-05-09	Negative	Negative				21	15	4	2	NORMAL	4	No	No	No	No	1462	yes
N0176	M168	2016-05-08	No	Male	2016-05-09	Negative	Negative				21	16	3	1	NORMAL	6	No	No	yes	No	2300	yes
N0177	M169	2016-05-03	No	FeMaleale	2016-05-09	Negative	Negative				21	18	1	1	NORMAL	4	No	yes	No	No	2080	yes
N0178	M170	2016-05-02	No	Male	2016-05-09	Negative	Negative				24	18	2	1	Cesarean section	6	No	No	No	yes	2872	yes
N0179	M171	2016-05-02	No	FeMaleale	2016-05-09	Negative	Negative				33	17	3	3	Cesarean section	12	No	yes	No	No	3205	yes
N0180	M172	2016-05-12	No	Male	2016-05-16	Negative	-				25	16	1	1	Cesarean section	6	No	yes	No	No	1755	yes
N0181	M173	2016-05-31	No	FeMaleale	2016-06-07	Negative	-				19	16	4	1	NORMAL	5	yes	No	No	No	1345	yes
N0182	M174	2016-05-26	No	Male	2016-06-07	Negative	Negative				18	17	1	1	Cesarean section	7	No	No	No	No	3000	yes
N0183	M175	2016-05-16	No	FeMaleale	2016-06-07	Negative	Negative				31	17	1	1	NORMAL	IMPRECISA	No	No	No	No	1215	yes
N0184	M176	2016-06-07	No	Male	2016-06-14	Negative	Negative				33	21	1	2	NORMAL	12	No	yes	No	yes	3423	yes
N0185	M177	2016-06-05	No	FeMaleale	2016-06-14	Negative	Negative				16	14	1	1	Cesarean section	6	yes	No	No	No	1815	yes
N0186	M178	2016-06-06	No	Male	2016-06-14	Negative	-				29	19	3	1	NORMAL	8	yes	No	No	No	2931	yes
N0187	M179	2016-06-10	No	FeMaleale	2016-06-14	Negative	Negative				21	19	1	1	Cesarean section	8	No	No	yes	No	2003	yes
N0188	M180	2016-06-09	No	Male	2016-06-14	Negative	Negative				22	18	1	1	NORMAL	4	yes	yes	No	No	1507	yes
N0189	M181	2016-06-13	No	FeMaleale	2016-06-21	Negative	Negative				32	19	3	2	Cesarean section	7	yes	yes	No	No	2987	Not declared
N0190	M182	2016-06-17	No	Male	2016-06-21	Negative	Negative				34	26	1	1	Cesarean section	9	No	yes	No	yes	3463	yes
N0191	M183	2016-06-19	No	Male	2016-06-21	Negative	Negative				30	21	1	1	Cesarean section	Not declared	No	No	No	No	2170	yes
N0192	M184	2016-07-18	No	FeMaleale	2016-08-02	Negative	Negative				19	17	1	1	NORMAL	4	yes	No	No	yes	1418	Not declared
N0193	M185	2016-08-02	No	Male	2016-08-23	Negative	Negative				34	18	3	3	Cesarean section	0	No	yes	No	No	2630	yes
N0194	M186	2016-08-02	No	Male	2016-08-08	Negative	-				25	15	Not declared	2	Cesarean section	5	yes	No	No	No	3300	yes
N0195	M187	2016-07-13	No	FeMaleale	2016-08-09	Negative	-				20	14	1	2	NORMAL	7	No	yes	No	No	1364	yes
N0196	M188	2016-08-09	No	Male	2016-08-11	Negative	-				18	12	6	1	Cesarean section	IMPRECISA	No	No	No	yes	2568	yes
N0197	M189	2016-08-23	No	Male	2016-09-01	Negative	Negative				17	15	3	1	Cesarean section	8	yes	yes	yes	No	3148	yes
N0198	M190	2016-08-24	No	FeMaleale	2016-09-01	Negative	Negative				32	16	Not declared	3	Cesarean section	6	yes	No	No	yes	1598	yes
N0199	M191	2016-09-04	No	FeMaleale	2016-09-14	Negative	-				17	15	1	2	NORMAL	4	No	No	No	No	1320	Not declared
N0200	M192	2016-09-06	No	FeMaleale	2016-09-08	Negative	-				28	17	1	4	Cesarean section	1	Not declared	No	No	No	1646	yes
N0201	M193	2016-08-29	No	FeMaleale	2016-09-08	Negative	-				18	Not declared	3	Not declared	NORMAL	6	No	No	No	No	1730	yes
N0202	M194	2016-09-11	No	Male	2016-09-15	Negative	-				24	16	2	3	NORMAL	4	No	yes	No	No	3400	yes
N0203	M195	2016-11-30	No	FeMaleale	2016-12-07	Negative	-				20	15	1	Not declared	NORMAL	7	No	yes	No	No	3485	yes
N0204	M196	2016-12-06	No	Male	2016-12-07	Positive	-	2016-12-20	P	P	14	Not declared	1	Not declared	Cesarean section	9	No	No	No	No	2620	Not declared
N0205	M197	2016-11-25	No	FeMaleale	2016-12-07	Negative	-				37	25	3	1	Cesarean section	8	yes	Not declared	No	No	1790	Not declared
N0206	M198	2016-11-07	No	Male	2016-12-07	Negative	-				16	15	1	1	NORMAL	8	Not declared	Not declared	No	No	3500	yes
N0207	M199	2016-12-07	No	FeMaleale	2016-12-07	Negative	-				32	15	1	Not declared	NORMAL	10	No	yes	No	yes	2408	yes
N0208	M200	2016-12-06	No	Male	2016-12-07	Negative	-				26	18	1	Not declared	NORMAL	7	No	No	No	yes	2828	yes
N0209	M201	2016-12-11	No	Male	2016-12-15	Negative	-				34	18	5	1	NORMAL	4	No	yes	No	No	860	Not declared
N0210	M202	2016-12-05	No	Male	2017-01-04	Negative	-				19	Not declared	Not declared	1	NORMAL	3	No	No	No	No	1999	Not declared
N0211	M203	2016-12-26	No	FeMaleale	2017-01-05	Negative	Negative				46	18	1	2	Cesarean section	6	yes	No	yes	yes	1780	yes
N0212	M204	2017-01-02	No	Male	2017-01-05	Negative	-				22	16	5	1	NORMAL	6	yes	No	Not declared	No	1800	yes
N0213	M205	2016-12-21	No	Male	2017-01-05	Negative	Negative				22	19	1	Not declared	Cesarean section	6	yes	No	Not declared	No	1850	yes
N0214	M206	2017-01-07	No	Male	2017-01-19	Negative	-				31	15	1	1	NORMAL	IMPRECISA	No	No	No	No	1475	yes
N0215	M207	2016-12-31	No	Male	2017-01-19	Negative	-				23	Not declared	Not declared	4	NORMAL	Not declared	Not declared	Not declared	yes	No	Not declared	Not declared
N0216	M208	2016-12-28	No	FeMaleale	2017-01-19	Negative	-				28	19	1	3	Cesarean section	4	No	No	yes	No	1340	yes
N0217	M209	2017-01-25	No	Male	2017-01-26	Negative	-				26	Not declared	Not declared	1	NORMAL	8	Not declared	Not declared	No	No	Not declared	yes
N0218	M210	2016-12-27	No	Male	2017-01-26	Negative	-				27	Not declared	Not declared	2	Not declared	1	Not declared	Not declared	No	No	Not declared	Not declared
N0219	M211	2017-01-21	No	FeMaleale	2017-02-01	Negative	-				28	Not declared	Not declared	2	Cesarean section	12	Not declared	Not declared	No	No	Not declared	Not declared
N0220	M212	No DECLARADO	No	Male	2017-02-01	Negative	-				19	Not declared	1	1	Cesarean section	6	Not declared	Not declared	No	No	Not declared	Not declared
N0221	M213	2017-01-12	No	FeMaleale	2017-02-02	Negative	-				18	12	Not declared	2	Cesarean section	4	No	No	No	No	Not declared	Not declared
N0222	M214	2017-02-15	No	Male	2017-02-17	Negative	-				23	17	10	1	Cesarean section	6	yes	yes	No	No	3750	yes
N0223	M215	2017-02-02	No	Male	2017-02-02	Negative	-				18	15	2	Not declared	NORMAL	7	No	yes	No	yes	3950	yes
N0224	M216	2016-12-11	No	FeMaleale	2017-02-02	Negative	-				25	14	2	3	Cesarean section	4	No	yes	yes	No	1358	yes
N0225	M217	2017-02-02	Yes	FeMaleale	2017-02-02	Negative	-				36	17	Not declared	5	Cesarean section	6	yes	No	No	yes	Not declared	yes
N0226	M217	2017-02-02	Yes	FeMaleale	2017-02-02	Negative	Negative				36	17	Not declared	5	Cesarean section	6	yes	No	No	yes	Not declared	yes
N0227	M218	2017-02-16	No	Male	2017-02-17	Negative	-				21	16	1	2	NORMAL	4	No	No	No	No	2690	yes
N0228	M219	2017-02-16	No	FeMaleale	2017-02-17	Negative	-				16	15	1	1	NORMAL	3	yes	yes	No	No	2100	yes
N0229	M220	2017-02-12	No	Male	2017-03-03	Negative	-				16	14	2	1	Cesarean section	IMPRECISA	No	No	No	Not declared	1700	yes
N0230	M221	2017-02-17	No	FeMaleale	2017-03-17	Negative	Negative				17	15	2	2	NORMAL	IMPRECISA	No	No	No	yes	Not declared	yes
N0231	M222	2017-03-09	No	FeMaleale	2017-03-17	Negative	Negative				25	14	1	3	NORMAL	7	No	yes	Not declared	No	2215	yes
N0232	M223	2017-03-22	No	Male	2017-03-23	Negative	Negative				20	Not declared	1	1	Cesarean section	8	yes	No	No	No	3890	yes
N0233	M224	2017-03-22	No	Male	2017-03-23	Negative	Negative				19	14	2	1	Cesarean section	9	No	No	Not declared	No	1800	yes
N0234	M225	2017-03-31	No	Male	2017-04-05	Negative	-				26	Not declared	3	5	Cesarean section	6	Not declared	Not declared	No	No	1200	yes
N0235	M226	2016-12-19	No	Male	2017-05-03	Negative	-				15	14	3	1	NORMAL	1	yes	No	No	No	980	yes
N0236	M227	2017-04-22	No	Male	2017-05-10	Negative	-				31	Not declared	Not declared	3	Cesarean section	4	No	yes	No	No	2314	yes
N0237	M228	2017-04-05	No	FeMaleale	2017-05-10	Negative	Negative				19	Not declared	1	1	NORMAL	3	No	yes	No	No	2530	Not declared
N0238	M229	2017-05-17	No	Male	2017-05-19	Negative	-				19	14	2	1	NORMAL	6	yes	No	No	No	2730	yes
N0239	M230	2017-05-02	No	FeMaleale	2017-05-05	Negative	-				23	13	3	1	Cesarean section	5	yes	No	No	No	3115	yes
N0240	M231	2017-05-23	No	Male	2017-05-24	Negative	Negative				19	16	1	1	NORMAL	3	No	yes	No	No	1750	yes
N0241	M232	2017-05-18	No	Male	2017-05-24	Negative	Negative				21	Not declared	Not declared	1	NORMAL	5	No	yes	No	No	1200	yes
N0242	M233	2017-05-30	No	FeMaleale	2017-05-31	Negative	Negative				30	16	Not declared	2	Cesarean section	7	No	yes	No	yes	2378	yes
N0243	M234	2017-05-30	No	Male	2017-06-07	Negative	-				23	18	1	1	Cesarean section	5	Not declared	Not declared	No	No	18036	No DECLARADO
N0244	M235	2017-05-22	No	FeMaleale	2017-06-26	Negative	-				28	15	2	1	Cesarean section	4	Not declared	Not declared	yes	No	1404	Not declared
N0245	M236	2017-06-15	No	Male	2017-06-21	Negative	Negative				34	Not declared	Not declared	2	Cesarean section	7	No	yes	No	No	1752	yes
N0246	M237	2017-06-10	No	FeMaleale	2017-06-21	Negative	-				27	16	1	1	NORMAL	5	yes	yes	No	No	1530	Not declared
N0247	M238	2017-06-21	No	Male	2017-06-26	Negative	-				28	Not declared	Not declared	1	Cesarean section	IMPRECISA	Not declared	Not declared	No	No	Not declared	Not declared
N0248	M239	2017-05-25	No	Male	2017-06-01	Negative	-				20	Not declared	Not declared	2	NORMAL	7	No	yes	No	No	1440	yes
N0249	M240	2017-06-17	No	FeMaleale	2017-07-01	Negative	Negative				35	25	3	1	Cesarean section	6	No	yes	No	yes	1495	yes
N0250	M241	2017-06-24	No	Male	2017-07-01	Negative	-				33	19	4	1	Cesarean section	10	No	yes	No	No	2904	yes
N0251	M242	2017-07-01	No	Male	2017-07-08	Negative	-				37	18	1	4	NORMAL	6	No	yes	No	No	1900	yes
N0252	M243	2017-07-07	No	FeMaleale	2017-07-08	Positive	Positive	2017-07-12	P	P	16	14	5	1	NORMAL	6	yes	No	No	No	1490	Not declared
N0253	M244	2017-07-06	No	FeMaleale	2017-07-08	Negative	-				20	15	2	2	NORMAL	14	yes	No	No	No	3720	yes
N0254	M245	2016-07-02	No	Male	2017-07-08	Negative	-				26	17	3	1	Cesarean section	IMPRECISA	No	yes	No	No	2990	yes
N0255	M246	No DECLARADO	No	FeMaleale	2017-07-08	Negative	-				18	14	1	1	NORMAL	6	yes	No	No	No	1326	Not declared
N0256	M247	2017-07-14	No	Male	2017-07-21	Negative	-				32	Not declared	Not declared	1	Cesarean section	6	No	yes	yes	No	2778	Not declared
N0257	M248	2017-07-12	No	FeMaleale	2017-07-21	Negative	-				21	18	Not declared	1	Cesarean section	7	No	yes	yes	No	Not declared	Not declared
N0258	M249	2017-07-05	No	Male	2017-07-08	Negative	-				20	Not declared	Not declared	1	Cesarean section	6	yes	No	No	No	1708	Not declared
N0259	M250	2017-07-20	No	FeMaleale	2017-07-22	Negative	Negative				29	18	2	1	Cesarean section	7	No	yes	No	No	3356	yes
N0260	M251	2017-07-21	No	Male	2017-07-21	Negative	-				22	18	6	1	NORMAL	0	yes	No	No	No	1116	yes
N0261	M252	2017-07-22	No	FeMaleale	2017-07-22	Negative	-				35	17	3	4	Cesarean section	8	No	yes	yes	No	2098	yes
N0262	M253	2017-08-10	No	FeMaleale	2017-08-22	Negative	-				29	18	1	4	Cesarean section	6	No	yes	No	No	1970	yes
N0263	M254	2017-08-10	No	FeMaleale	2017-08-22	Negative	Negative				29	18	1	4	Cesarean section	6	No	yes	No	No	2130	yes
N0264	M255	2017-07-31	No	Male	2017-08-22	Negative	-				33	18	6	3	NORMAL	8	yes	yes	No	No	2400	yes
N0265	M256	2017-08-13	No	FeMaleale	2017-08-22	Negative	-				35	18	3	1	Cesarean section	8	No	No	yes	No	4396	yes
N0266	M257	2017-08-25	No	Male	2017-08-29	Negative	-				27	17	1	1	NORMAL	8	No	yes	No	yes	2720	yes
N0267	M258	2017-09-04	No	FeMaleale	2017-09-11	Negative	-				21	15	3	3	NORMAL	7	No	yes	No	No	2822	yes
N0268	M259	2017-09-09	No	FeMaleale	2017-09-11	Negative	-				29	18	2	2	NORMAL	3	No	yes	No	No	2930	yes
N0269	M260	2017-07-22	No	FeMaleale	2017-09-11	Negative	Negative				33	14	1	2	NORMAL	4	yes	No	No	No	1448	yes
N0270	M261	2017-09-07	No	Male	2017-09-11	Negative	-				36	25	2	1	Cesarean section	6	No	No	No	No	4420	yes
N0271	M262	2017-08-28	No	Male	2017-09-11	Negative	Negative				30	16	1	3	NORMAL	6	yes	yes	yes	No	3152	yes
N0272	M263	2017-09-01	No	Male	2017-09-04	Negative	-				29	Not declared	1	1	Cesarean section	Not declared	No	yes	yes	No	1405	yes
N0273	M264	2017-09-01	No	FeMaleale	2017-09-04	Negative	-				22	16	1	1	NORMAL	Not declared	No	yes	No	No	Not declared	yes
N0274	M265	2017-09-05	No	Male	2017-09-21	Negative	Negative				32	18	1	1	Cesarean section	11	No	No	yes	No	1170	yes
N0275	M266	2017-09-19	No	Male	2017-09-21	Negative	Negative				18	16	1	1	Cesarean section	10	No	No	No	yes	3530	Not declared
N0276	M267	2017-09-17	No	Male	2017-09-21	Negative	Negative				18	Not declared	1	1	Cesarean section	5	No	No	No	No	3275	yes
N0277	M268	2017-09-26	No	FeMaleale	2017-09-29	Negative	-				18	15	3	1	Cesarean section	5	yes	No	yes	No	1740	yes
N0278	M269	2017-09-24	No	Male	2017-10-06	Negative	Negative				20	16	1	1	NORMAL	5	No	yes	No	No	900	yes
N0279	M270	2017-11-06	No	Male	2017-11-10	Negative	-				29	22	2	1	Cesarean section	9	No	No	No	No	3430	yes
N0280	M271	2017-11-11	No	Male	2017-12-01	Negative	-				36	18	1	2	NORMAL	Not declared	No	yes	No	No	4800	Not declared
N0281	M272	2018-01-02	Yes	Male	2018-01-05	Positive	Positive	2018-01-14	P	P	23	14	4	1	Cesarean section	6	No	yes	No	yes	2664	yes
N0282	M272	2018-01-02	Yes	Male	2018-01-05	Negative	Negative				23	14	4	1	Cesarean section	6	No	yes	No	yes	2084	yes
N0283	M273	2018-02-05	No	Male	2018-02-15	Negative	Negative				18	16	1	1	NORMAL	5	yes	yes	No	No	1136	yes
N0284	M274	2018-02-09	No	Male	2018-02-15	Negative	-				27	20	1	1	NORMAL	6	No	yes	No	No	1200	yes
N0285	M275	2017-12-11	No	FeMaleale	2018-02-15	Negative	Negative				16	Not declared	Not declared	1	NORMAL	8	No	No	No	No	1880	yes
N0286	M276	2018-01-26	No	Male	2018-02-01	Negative	Negative				30	17	7	2	NORMAL	15	No	yes	No	No	3555	yes
N0287	M277	2018-02-07	No	Male	2018-02-08	Negative	-				25	16	1	1	NORMAL	12	yes	yes	No	yes	3000	yes
N0288	M278	2018-02-03	No	Male	2018-02-08	Negative	Negative				23	14	1	3	Cesarean section	7	No	yes	No	No	2082	yes
N0289	M279	2017-02-03	No	Male	2018-02-08	Negative	Negative				23	14	1	3	Cesarean section	7	No	yes	No	No	2304	yes
N0290	M280	2018-01-03	No	FeMaleale	2018-02-08	Negative	Negative				27	11	1	3	NORMAL	10	yes	No	No	No	1550	yes
N0291	M281	2018-02-01	No	FeMaleale	2018-02-15	Negative	Negative				35	18	1	1	NORMAL	4	No	yes	No	No	1500	yes
N0292	M282	2018-02-09	No	Male	2018-02-15	Negative	Negative				25	15	5	3	Cesarean section	3	yes	No	No	No	2434	yes
N0293	M283	2018-02-10	No	FeMaleale	2018-02-15	Negative	Negative				22	19	1	1	NORMAL	7	yes	No	No	No	1500	yes
N0294	M284	2018-01-24	Yes	Male	2018-02-15	Negative	Negative				29	16	3	2	Cesarean section	4	No	No	yes	No	1500	yes
N0295	M284	2018-01-24	Yes	Male	2018-02-15	Negative	Negative				29	16	3	2	Cesarean section	4	No	No	yes	No	1200	yes
N0296	M285	2018-02-18	No	Male	2018-03-16	Negative	Negative				21	15	1	3	NORMAL	5	No	No	No	No	1666	yes
N0297	M286	2018-02-24	No	FeMaleale	2018-03-16	Negative	Negative				31	17	2	5	NORMAL	5	yes	yes	No	No	1444	yes
N0298	M287	2018-03-23	No	Male	2018-03-23	Negative	Negative				24	Not declared	2	6	Cesarean section	7	No	yes	No	No	4322	Not declared
N0299	M288	2018-03-10	No	Male	2018-03-16	Negative	Negative				16	16	1	1	NORMAL	7	yes	No	No	yes	2166	yes
N0300	M289	2018-03-04	No	Male	2018-03-23	Negative	-				15	Not declared	Not declared	1	Cesarean section	5	No	No	No	No	2450	yes
N0301	M290	2018-03-23	No	Male	2018-03-23	Negative	Negative				27	Not declared	1	2	NORMAL	10	No	yes	No	No	1390	yes
N0302	M291	2018-02-25	No	Male	2018-03-16	Negative	Negative				27	14	1	2	NORMAL	4	No	yes	No	No	2204	yes
N0303	M292	2018-03-12	No	Male	2018-03-23	Negative	Negative				31	18	1	1	Cesarean section	8	No	yes	yes	yes	3038	yes
N0304	M293	2018-03-22	No	Male	2018-03-23	Negative	-				17	15	1	1	NORMAL	6	No	No	No	No	3550	yes
N0305	M294	2018-03-24	No	Male	2018-03-28	Negative	Negative				15	15	1	2	NORMAL	1	No	No	No	No	1400	yes
N0306	M295	2018-03-20	No	Male	2018-03-23	Negative	Negative				25	16	1	2	Cesarean section	8	No	yes	yes	No	3896	yes
N0307	M296	2018-03-20	No	FeMaleale	2018-03-23	Negative	Negative				36	28	1	1	Cesarean section	5	No	yes	No	yes	3800	yes
N0308	M297	2018-03-25	No	FeMaleale	2018-03-28	Negative	Negative				25	14	1	3	NORMAL	7	No	yes	No	No	2240	yes
N0309	M298	2018-04-09	No	Male	2018-04-25	Negative	Negative				31	16	1	3	NORMAL	7	No	yes	yes	No	2900	yes
N0310	M299	2018-04-04	No	Male	2018-04-25	Negative	Negative				35	18	1	1	NORMAL	5	No	yes	yes	No	2590	yes
N0311	M300	2018-05-07	No	FeMaleale	2018-05-18	Negative	-				32	16	2	2	Cesarean section	12	yes	yes	No	No	2800	yes
N0312	M301	2018-05-12	No	FeMaleale	2018-05-18	Negative	Negative				31	16	4	3	NORMAL	7	No	yes	No	No	4356	yes
N0313	M302	2018-05-08	No	FeMaleale	2018-05-18	Negative	-				20	Not declared	1	2	NORMAL	9	No	yes	No	No	2818	Not declared
N0314	M303	2018-05-18	Yes	Male	2018-05-18	Negative	-				34	16	1	3	Cesarean section	7	No	yes	No	No	1056	Not declared
N0315	M303	2018-05-18	Yes	Male	2018-05-18	Negative	Negative				34	16	1	3	Cesarean section	7	No	yes	No	No	1055	Not declared
N0316	M304	2018-05-14	No	FeMaleale	2018-05-18	Negative	-				14	14	1	1	NORMAL	Not declared	No	yes	No	No	1500	yes
N0317	M305	2018-04-20	No	FeMaleale	2018-05-18	Negative	Negative				25	17	3	1	NORMAL	18	No	No	No	No	1080	yes
N0318	M306	2018-05-13	No	Male	2018-05-18	Negative	-				33	26	1	1	NORMAL	10	yes	No	yes	No	3000	yes
N0319	M307	2018-06-14	No	Male	2018-06-16	Negative	Negative				30	17	1	1	Cesarean section	3	No	No	No	No	3000	yes
N0320	M308	2018-06-02	No	FeMaleale	2018-06-16	Negative	Negative				19	15	4	1	NORMAL	5	yes	yes	No	No	3604	yes
N0321	M309	2018-06-26	No	FeMaleale	2018-07-07	Negative	-				16	13	2	1	NORMAL	7	No	No	No	No	2544	yes
N0322	M310	2018-07-06	No	FeMaleale	2018-07-14	Negative	Negative				29	15	5	2	NORMAL	7	No	yes	No	yes	2525	yes
N0323	M311	2018-06-25	No	Male	2018-07-14	Negative	Negative				16	Not declared	1	1	NORMAL	10	No	No	No	yes	1396	Not declared
N0324	M312	2018-07-11	No	Male	2018-07-14	Negative	Negative				25	7	1	1	Cesarean section	8	yes	No	No	yes	2728	yes
N0325	M313	2018-07-04	No	Male	2018-07-14	Negative	-				22	Not declared	Not declared	2	Cesarean section	Not declared	No	No	No	No	3400	Not declared
N0326	M314	2018-07-07	No	FeMaleale	2018-07-14	Negative	Negative				17	15	1	1	NORMAL	Not declared	yes	yes	No	No	1031	yes
N0327	M315	2018-07-06	No	FeMaleale	2018-07-14	Negative	-				26	18	1	1	Cesarean section	7	No	No	No	yes	1940	yes
N0328	M316	2018-03-01	No	FeMaleale	2018-07-14	Negative	-				18	16	1	1	NORMAL	Not declared	yes	yes	No	No	1126	yes
N0329	M317	2018-07-02	No	Male	2018-07-14	Negative	Negative				26	16	4	2	NORMAL	Not declared	No	No	yes	No	2900	yes
N0330	M318	2018-06-26	No	FeMaleale	2018-07-14	Negative	-				26	14	3	3	NORMAL	8	No	yes	No	No	3690	yes
N0331	M319	2018-07-10	No	FeMaleale	2018-07-14	Negative	-				29	16	1	1	Cesarean section	9	No	yes	No	yes	3200	yes
N0332	M320	2018-07-11	No	FeMaleale	2018-07-24	Negative	Negative				33	15	1	4	NORMAL	9	yes	No	yes	No	4380	yes
N0333	M321	2018-06-17	No	Male	2018-07-24	Negative	Negative				32	22	2	1	Cesarean section	5	No	yes	No	No	1288	yes
N0334	M322	2019-02-22	No	FeMaleale	2019-03-01	Negative	-				31	17	4	5	NORMAL	8	No	No	No	No	3000	yes
N0335	M323	2019-02-24	No	Male	2019-03-01	Negative	Negative				35	18	1	2	Cesarean section	6	No	No	No	No	3310	yes
N0336	M324	2018-09-23	No	FeMaleale	2019-01-03	Negative	-				25	Not declared	Not declared	1	NORMAL	Not declared	No	No	No	No	2900	yes
N0337	M325	2019-02-21	No	Male	2019-03-01	Negative	Negative				19	14	1	1	NORMAL	4	yes	yes	No	yes	1134	yes
N0338	M326	2018-08-08	No	FeMaleale	2018-08-14	Negative	-				37	18	2	1	Cesarean section	14	No	yes	yes	No	2600	yes
N0339	M327	2019-02-12	No	Male	2019-03-01	Negative	Negative				19	16	1	1	Cesarean section	Not declared	No	No	No	No	2700	yes
N0340	M328	2018-08-05	No	Male	2018-08-23	Negative	-				34	32	1	1	Cesarean section	7	No	yes	yes	No	1750	yes
N0341	M329	2019-02-23	No	Male	2019-03-01	Negative	Negative				32	Not declared	Not declared	3	NORMAL	7	No	No	yes	No	2312	yes
N0342	M330	2018-08-23	No	FeMaleale	2018-08-23	Negative	-				49	17	2	2	Cesarean section	15	No	No	No	No	1800	yes
N0343	M331	2018-08-03	No	Male	2018-08-23	Negative	-				28	18	2	2	NORMAL	5	No	No	No	No	1860	yes
N0344	M332	2018-08-18	No	FeMaleale	2018-08-23	Negative	-				34	21	3	1	NORMAL	10	yes	No	No	No	2600	yes
N0345	M333	2018-08-29	No	Male	2018-08-29	Negative	-				20	12	1	2	Cesarean section	4	No	yes	No	No	2138	yes
N0346	M334	2019-02-22	No	FeMaleale	2019-03-01	Negative	-				32	17	1	3	Cesarean section	8	No	No	No	yes	2730	yes
N0347	M335	2018-08-13	No	Male	2018-08-23	Negative	-				22	17	4	1	NORMAL	8	yes	yes	No	No	1754	yes
N0348	M336	2018-08-26	No	Male	2018-08-29	Negative	-				14	12	6	1	NORMAL	5	yes	No	No	No	3540	yes
N0349	M337	2018-08-13	No	FeMaleale	2018-08-23	Negative	-				36	17	3	2	Cesarean section	9	No	yes	yes	yes	1330	yes
N0350	M338	2018-08-29	No	FeMaleale	2018-08-31	Negative	-				41	14	2	6	NORMAL	12	No	yes	No	No	3152	yes
N0351	M339	2018-08-21	No	Male	2018-08-31	Negative	-				24	15	1	2	NORMAL	9	No	yes	No	No	3002	yes
N0352	M340	2018-08-27	No	FeMaleale	2018-08-31	Negative	-				30	16	1	1	NORMAL	15	yes	yes	yes	yes	1676	yes
N0353	M341	2018-08-28	No	FeMaleale	2018-08-31	Negative	-				31	20	1	2	Cesarean section	8	No	yes	No	No	2720	yes
N0354	M342	2018-10-01	No	FeMaleale	2018-10-16	Negative	-				32	18	3	1	Cesarean section	8	No	No	No	No	1590	yes
N0355	M343	2018-09-29	No	FeMaleale	2018-10-16	Negative	Negative				28	21	1	1	NORMAL	16	No	No	No	No	3794	yes
N0356	M344	2018-10-14	No	FeMaleale	2018-10-16	Negative	-				20	19	1	1	Cesarean section	5	No	No	No	No	2170	yes
N0357	M345	2019-02-16	No	FeMaleale	2019-03-01	Negative	-				14	14	Not declared	1	NORMAL	8	No	No	No	No	2460	yes
N0358	M346	2018-10-13	No	Male	2018-10-17	Negative	Negative				16	15	1	1	Cesarean section	6	yes	yes	No	No	2396	yes
N0359	M347	2018-10-11	No	FeMaleale	2018-10-17	Negative	-				30	19	2	4	Cesarean section	25	No	yes	yes	No	2500	yes
N0360	M348	2018-10-23	No	Male	2018-10-31	Negative	Negative				19	14	1	2	NORMAL	7	No	No	No	No	1824	yes
N0361	M349	2018-10-10	No	FeMaleale	2018-10-31	Negative	-				17	15	1	1	NORMAL	3	No	No	No	No	1500	yes
N0362	M350	2018-10-25	No	FeMaleale	2018-10-31	Negative	-				29	18	1	1	Cesarean section	10	No	yes	No	No	1422	yes
N0363	M351	2018-10-30	Yes	FeMaleale	2018-10-31	Negative	-				42	Not declared	Not declared	4	Cesarean section	20	No	No	No	yes	2450	yes
N0364	M351	2018-10-30	Yes	FeMaleale	2018-10-31	Negative	Negative				42	Not declared	Not declared	4	Cesarean section	20	No	No	No	yes	2642	yes
N0365	M352	2018-10-23	No	Male	2018-11-06	Negative	Negative				26	19	6	1	Cesarean section	7	No	No	No	No	3050	yes
N0366	M353	2018-10-27	No	Male	2018-11-06	Negative	-				32	19	3	1	Cesarean section	12	No	No	No	No	3768	yes
N0367	M354	2018-10-10	No	FeMaleale	2018-11-06	Negative	-				17	15	1	1	NORMAL	4	No	No	No	No	1500	yes
N0368	M355	2018-11-03	No	Male	2018-11-06	Negative	-				30	29	1	1	NORMAL	5	No	No	yes	No	1900	yes
N0369	M356	2018-11-12	No	FeMaleale	2018-11-13	Negative	-				33	17	1	1	Cesarean section	7	No	No	No	No	4586	yes
N0370	M357	2018-11-12	No	FeMaleale	2018-11-13	Negative	-				20	Not declared	2	1	NORMAL	4	No	No	No	No	1604	yes
N0371	M358	2018-11-06	No	Male	2018-11-13	Negative	Negative				20	16	4	1	Cesarean section	8	No	yes	No	No	2700	yes
N0372	M359	2018-11-11	No	FeMaleale	2018-11-13	Negative	-				24	15	2	2	Cesarean section	6	yes	yes	No	No	3046	yes
N0373	M360	2018-11-20	No	FeMaleale	2018-11-23	Negative	-				34	17	1	1	NORMAL	10	yes	No	yes	No	1772	yes
N0374	M361	2018-11-18	No	FeMaleale	2018-11-23	Negative	Negative				24	13	2	2	Cesarean section	11	No	No	No	No	3624	yes
N0375	M362	2018-11-20	No	FeMaleale	2018-11-23	Negative	-				20	16	3	1	NORMAL	12	No	yes	No	No	3240	yes
N0376	M363	2018-11-13	No	Male	2018-11-23	Negative	-				19	12	2	3	NORMAL	10	No	No	No	No	2900	yes
N0377	M364	2018-11-20	No	FeMaleale	2018-11-23	Negative	-				19	17	2	1	NORMAL	8	No	No	No	No	3540	yes
N0378	M365	2018-11-17	No	Male	2018-11-23	Negative	-				26	18	Not declared	1	Cesarean section	3	yes	No	No	No	1360	yes
N0379	M366	2018-11-22	No	Male	2018-11-23	Negative	-				19	Not declared	2	1	Cesarean section	7	yes	No	No	No	Not declared	yes
N0380	M367	2018-12-02	No	FeMaleale	2018-12-05	Negative	-				35	Not declared	Not declared	2	NORMAL	Not declared	Not declared	Not declared	Not declared	Not declared	2710	yes
N0381	M368	2018-11-13	Yes	FeMaleale	2018-12-05	Negative	-				27	20	2	1	NORMAL	6	No	No	yes	No	1334	yes
N0382	M368	2018-11-13	Yes	FeMaleale	2018-12-05	Negative	Negative				27	20	2	1	NORMAL	6	No	No	yes	No	1334	yes
N0383	M369	2018-11-24	No	Male	2018-12-05	Negative	-				17	Not declared	Not declared	3	Cesarean section	5	No	No	yes	No	2600	yes
N0384	M370	2018-11-27	No	Male	2018-12-05	Negative	-				30	20	6	3	Cesarean section	6	yes	No	No	No	3554	yes
N0385	M371	2018-11-29	No	FeMaleale	2018-12-05	Negative	-				24	Not declared	Not declared	1	Cesarean section	10	No	yes	yes	No	2820	yes
N0386	M372	2018-12-02	No	FeMaleale	2018-12-05	Negative	-				31	16	Not declared	2	NORMAL	10	No	No	No	No	2116	yes
N0387	M373	2018-12-01	No	Male	2018-12-05	Negative	-				34	Not declared	Not declared	2	NORMAL	Not declared	No	No	No	No	Not declared	Not declared
N0388	M374	2018-11-18	No	FeMaleale	2018-12-05	Negative	-				23	14	2	2	Cesarean section	3	No	yes	yes	No	1531	yes
N0389	M375	2018-11-26	No	Male	2018-12-05	Negative	Negative				29	15	3	2	NORMAL	8	yes	No	yes	No	1826	yes
N0390	M376	2018-12-04	No	FeMaleale	2018-12-05	Negative	-				35	Not declared	Not declared	4	Cesarean section	9	No	yes	No	No	2948	yes
N0391	M377	2019-03-04	No	Male	2019-03-09	Negative	-				25	14	1	2	Cesarean section	6	yes	No	No	No	2300	yes
N0392	M378	2018-12-02	No	FeMaleale	2018-12-05	Negative	Negative				15	13	1	1	Cesarean section	6	No	yes	yes	No	2680	yes
N0393	M379	2018-11-12	No	Male	2018-12-05	Negative	Negative				14	12	1	1	NORMAL	8	yes	yes	No	No	1270	yes
N0394	M380	2018-12-14	No	FeMaleale	2019-01-20	Negative	Negative				16	14	2	1	Cesarean section	8	No	No	No	No	1712	yes
N0395	M381	2018-12-27	No	FeMaleale	2019-01-20	Negative	-				27	Not declared	Not declared	2	Cesarean section	6	yes	No	No	No	1359	yes
N0396	M382	2019-01-14	No	FeMaleale	2019-01-20	Negative	-				22	14	1	2	NORMAL	5	No	No	No	No	2970	yes
N0397	M383	2019-01-13	No	Male	2019-01-20	Negative	Negative				25	16	4	1	NORMAL	12	No	No	yes	yes	2154	yes
N0398	M384	2019-01-17	No	Male	2019-01-20	Negative	Negative				29	13	4	1	NORMAL	Not declared	No	No	No	No	3000	yes
N0399	M385	2019-01-19	No	FeMaleale	2019-01-21	Negative	-				16	12	1	1	NORMAL	4	yes	No	No	No	2000	yes
N0400	M386	2019-01-29	No	Male	2019-02-08	Negative	-				22	18	Not declared	2	Cesarean section	4	No	No	No	No	2200	yes
N0401	M387	2019-01-30	No	FeMaleale	2019-02-08	Negative	Negative				15	14	1	Not declared	NORMAL	2	No	No	No	No	Not declared	yes
N0402	M388	2019-01-23	No	Male	2019-02-20	Negative	Negative				30	15	4	2	NORMAL	10	No	No	No	No	3500	yes
N0403	M389	2018-12-26	No	Male	2019-01-20	Negative	Negative				40	26	2	1	NORMAL	15	No	No	yes	No	1316	yes
N0404	M390	2019-02-18	No	Male	2019-02-20	Negative	Negative				31	19	8	1	NORMAL	11	No	No	No	yes	3880	yes
N0405	M391	2019-02-16	No	Male	2019-02-20	Negative	-				32	Not declared	Not declared	5	NORMAL	12	No	yes	No	No	2275	yes
N0406	M392	2019-01-30	No	FeMaleale	2019-02-20	Negative	Negative				33	18	1	2	Cesarean section	9	yes	No	No	No	3200	yes
N0407	M393	2019-03-04	No	Male	2019-03-09	Negative	Negative				25	14	1	2	Cesarean section	6	yes	No	No	No	2300	yes
N0408	M394	2018-12-30	No	FeMaleale	2019-01-20	Negative	Negative				26	13	2	1	NORMAL	6	No	No	No	No	774	yes
N0409	M395	2019-02-28	No	Male	2019-03-09	Negative	Negative				21	14	2	4	NORMAL	6	No	yes	No	No	3402	yes
N0410	M396	2019-03-04	No	FeMaleale	2019-03-09	Negative	Negative				25	16	2	1	NORMAL	8	No	No	No	No	2165	yes
N0411	M397	2019-03-06	No	Male	2019-03-09	Negative	-				34	17	4	1	NORMAL	15	No	No	No	No	1160	yes
N0412	M398	2019-03-08	No	FeMaleale	2019-03-09	Negative	Negative				34	18	5	2	Cesarean section	8	No	No	No	No	3683	yes
N0413	M399	2019-02-28	No	Male	2019-03-09	Negative	Negative				19	14	4	1	Cesarean section	8	yes	yes	No	No	1406	yes
N0414	M400	2019-03-07	No	FeMaleale	2019-03-09	Negative	-				14	13	1	1	NORMAL	Not declared	No	No	yes	No	Not declared	Not declared
N0415	M401	2019-03-26	No	Male	2019-04-01	Negative	-				33	Not declared	3	3	Cesarean section	6	No	No	yes	No	2478	yes
N0416	M402	2019-03-20	No	FeMaleale	2019-03-23	Negative	-				31	20	2	1	NORMAL	10	yes	No	No	No	3626	yes
N0417	M403	2019-03-16	No	Male	2019-03-23	Negative	-				36	18	2	3	NORMAL	0	No	yes	No	No	700	yes
N0418	M404	2019-03-16	No	FeMaleale	2019-03-23	Negative	Negative				22	21	1	1	Cesarean section	3	yes	yes	yes	No	2422	yes
N0419	M405	2019-03-18	No	Male	2019-03-23	Negative	-				20	18	2	1	NORMAL	6	yes	No	No	No	3200	yes
N0420	M406	2019-03-22	No	FeMaleale	2019-03-23	Negative	-				39	17	2	1	Cesarean section	11	yes	yes	yes	yes	4050	yes
N0421	M407	2019-03-30	No	Male	2019-04-01	Negative	Negative				18	Not declared	1	1	NORMAL	2	No	No	No	yes	2270	yes
N0422	M408	2019-03-02	No	FeMaleale	2019-03-09	Negative	-				19	15	1	2	NORMAL	5	No	No	No	No	2606	yes
N0423	M409	2019-03-27	No	Male	2019-04-01	Negative	-				30	18	1	2	NORMAL	10	yes	yes	yes	No	3290	yes
N0424	M410	2019-03-08	No	FeMaleale	2019-03-09	Negative	Negative				32	25	1	1	Cesarean section	4	No	yes	No	No	1622	yes
N0425	M411	2019-03-26	Yes	Male	2019-04-01	Negative	Negative				21	13	3	1	NORMAL	7	No	No	No	No	2280	yes
N0426	M411	2019-03-26	Yes	Male	2019-04-01	Positive	-	2019-04-10	P	-	21	13	3	1	NORMAL	7	No	No	No	No	1996	yes
N0427	M412	2019-04-01	No	Male	2019-04-06	Negative	Negative				31	14	2	3	Cesarean section	8	No	yes	yes	yes	1900	yes
N0428	M413	2019-04-03	No	FeMaleale	2019-04-06	Negative	Negative				30	Not declared	1	1	NORMAL	8	yes	No	No	No	3770	yes
N0429	M414	2019-03-13	No	Male	2019-03-23	Negative	Negative				25	Not declared	1	1	Cesarean section	1	yes	No	No	No	2400	yes
N0430	M415	2019-04-03	No	FeMaleale	2019-04-06	Negative	-				27	18	2	2	Cesarean section	5	No	No	No	No	3120	yes
N0431	M416	2019-04-10	No	Male	2019-04-13	Negative	-				30	16	6	2	Cesarean section	8	No	yes	No	yes	2404	yes
N0432	M417	2019-04-04	No	Male	2019-04-06	Negative	-				36	18	2	5	Cesarean section	8	No	yes	yes	No	3408	yes
N0433	M418	2019-02-07	No	FeMaleale	2019-02-20	Negative	-				14	14	1	1	NORMAL	7	yes	No	No	No	1090	yes
N0434	M419	2019-03-29	No	FeMaleale	2019-04-01	Negative	-				33	17	2	3	Cesarean section	12	yes	No	yes	No	4744	yes
N0435	M420	2019-04-01	No	Male	2019-04-06	Negative	-				19	13	2	2	NORMAL	5	No	yes	No	No	1800	yes
N0436	M421	2019-04-11	Yes	FeMaleale	2019-04-13	Negative	-				24	15	2	3	Cesarean section	7	No	yes	No	No	1784	yes
N0437	M421	2019-04-11	Yes	FeMaleale	2019-04-13	Negative	-				24	15	2	3	Cesarean section	7	No	yes	No	No	1724	yes
N0438	M422	2019-03-30	No	Male	2019-04-01	Negative	-				25	Not declared	1	1	Cesarean section	6	No	No	yes	No	1500	yes
N0439	M423	2019-04-21	No	Male	2019-04-26	Negative	Negative				21	Not declared	1	1	NORMAL	9	yes	No	No	No	3090	yes
N0440	M424	2019-04-25	No	FeMaleale	2019-04-26	Negative	-				28	14	1	2	NORMAL	10	No	yes	No	No	3800	yes
N0441	M425	2019-04-19	No	Male	2019-04-20	Negative	Negative				17	Not declared	1	1	NORMAL	3	No	No	No	No	3100	yes
N0442	M426	2019-04-18	No	FeMaleale	2019-04-20	Negative	Negative				24	Not declared	Not declared	1	NORMAL	8	No	No	No	No	2900	yes
N0443	M427	2019-04-17	No	Male	2019-04-20	Negative	Negative				40	Not declared	1	2	Cesarean section	9	yes	No	yes	No	4680	yes
N0444	M428	2019-04-22	No	FeMaleale	2019-04-26	Negative	Negative				26	Not declared	1	3	Cesarean section	8	yes	No	yes	No	2900	yes
N0445	M429	2019-04-19	No	Male	2019-04-20	Negative	-				15	Not declared	1	1	NORMAL	5	No	No	No	No	3204	yes
N0446	M430	2019-04-25	No	Male	2019-04-26	Negative	Negative				16	Not declared	1	1	Cesarean section	7	No	No	No	No	2600	yes
N0447	M431	2019-04-16	No	Male	2019-04-26	Negative	-				35	Not declared	1	1	Cesarean section	3	yes	No	No	No	1060	yes
N0448	M432	2019-04-25	No	FeMaleale	2019-04-26	Negative	-				21	Not declared	1	2	Cesarean section	7	No	yes	No	No	1440	yes
N0449	M433	2019-04-17	No	FeMaleale	2019-04-26	Negative	-				24	Not declared	1	2	NORMAL	8	No	No	No	No	3220	yes
N0450	M434	2019-05-03	No	Male	2019-05-04	Negative	Negative				31	19	2	1	NORMAL	10	No	No	No	No	3800	yes
N0451	M435	2019-04-20	No	FeMaleale	2019-05-04	Negative	-				23	14	1	2	Cesarean section	5	yes	yes	No	No	1844	yes
N0452	M436	2019-04-25	No	FeMaleale	2019-05-04	Negative	-				21	Not declared	1	2	Cesarean section	7	No	yes	No	No	1274	yes
N0453	M437	2019-04-22	No	Male	2019-05-04	Negative	Negative				31	17	4	1	NORMAL	8	No	No	No	yes	3588	yes
N0454	M438	2019-05-01	No	FeMaleale	2019-05-04	Negative	-				31	17	1	1	Cesarean section	6	No	yes	yes	No	4000	yes
N0455	M439	2019-05-01	No	FeMaleale	2019-05-04	Negative	-				33	18	4	2	NORMAL	6	No	No	No	No	1158	yes
N0456	M440	2019-05-04	Yes	FeMaleale	2019-05-04	Negative	-				36	17	2	1	NORMAL	9	No	yes	No	No	916	yes
N0457	M440	2019-05-04	Yes	FeMaleale	2019-05-04	Negative	-				36	17	2	1	NORMAL	9	No	yes	No	No	916	yes
N0458	M441	2019-04-16	No	Male	2019-05-11	Negative	-				35	16	Not declared	1	Cesarean section	4	yes	No	yes	No	1060	yes
N0459	M442	2019-04-29	No	FeMaleale	2019-05-11	Negative	-				34	16	1	2	NORMAL	9	yes	No	yes	No	2053	yes
N0460	M443	2019-05-04	No	Male	2019-05-11	Negative	-				14	13	1	1	NORMAL	3	No	yes	No	No	Not declared	yes
N0461	M444	2019-05-05	No	FeMaleale	2019-05-11	Negative	-				30	13	3	1	Cesarean section	16	No	yes	yes	yes	1540	yes
N0462	M445	2019-05-07	No	FeMaleale	2019-05-11	Negative	Negative				19	13	3	1	NORMAL	6	No	yes	No	No	2998	yes
N0463	M446	2019-05-09	No	Male	2019-05-11	Negative	Negative				38	17	5	1	Cesarean section	7	No	yes	No	No	2016	yes
N0464	M447	2019-04-06	No	Male	2019-05-18	Negative	-				19	16	2	1	Cesarean section	11	No	No	No	No	2174	yes
N0465	M448	2019-05-07	No	FeMaleale	2019-05-18	Negative	-				18	12	1	3	Cesarean section	5	No	No	yes	No	978	yes
N0466	M449	2019-05-16	No	Male	2019-05-18	Negative	-				33	27	2	2	Cesarean section	6	No	yes	No	No	3200	yes
N0467	M450	2019-05-14	No	FeMaleale	2019-05-18	Negative	-				29	18	Not declared	1	NORMAL	6	No	No	yes	No	1452	yes
N0468	M451	2019-05-04	No	Male	2019-05-18	Negative	Negative				20	14	1	1	Cesarean section	5	yes	yes	yes	No	2750	yes
N0469	M452	2019-05-18	No	FeMaleale	2019-05-18	Negative	-				19	15	2	2	NORMAL	4	No	No	No	No	2262	yes
N0470	M453	2019-05-17	No	FeMaleale	2019-05-18	Negative	-				36	18	3	2	Cesarean section	16	No	No	No	yes	1740	yes
N0471	M454	2019-05-01	No	FeMaleale	2019-05-21	Negative	-				33	Not declared	1	2	NORMAL	10	yes	No	No	No	1900	yes
N0472	M455	2019-05-15	No	Male	2019-05-21	Negative	Negative				15	Not declared	1	1	NORMAL	3	No	No	No	No	2000	yes
N0473	M456	2019-04-25	No	FeMaleale	2019-05-21	Negative	Negative				21	17	1	2	Cesarean section	7	yes	yes	No	No	1275	yes
N0474	M457	2019-05-20	Yes	FeMaleale	2019-05-21	Negative	-				26	17	1	4	Cesarean section	5	No	No	Not declared	No	1800	yes
N0475	M457	2019-05-20	Yes	FeMaleale	2019-05-21	Negative	Negative				26	17	1	4	Cesarean section	5	No	No	Not declared	No	1500	yes
N0476	M458	2019-05-21	No	FeMaleale	2019-05-29	Negative	-				22	Not declared	Not declared	2	NORMAL	2	No	yes	yes	No	2985	yes
N0477	M459	2019-05-11	No	FeMaleale	2019-05-29	Negative	-				21	16	1	3	NORMAL	6	No	No	No	No	1200	yes
N0478	M460	2019-05-29	No	FeMaleale	2019-05-29	Negative	-				25	17	3	1	NORMAL	7	No	No	No	No	1598	yes
N0479	M461	2019-05-27	No	FeMaleale	2019-05-29	Negative	Negative				32	15	4	2	NORMAL	6	No	yes	No	No	3365	yes
N0480	M462	2019-05-07	No	FeMaleale	2019-05-29	Negative	-				17	15	Not declared	1	Cesarean section	7	yes	yes	No	No	2000	yes
N0481	M463	2019-05-28	No	FeMaleale	2019-05-29	Negative	-				35	18	4	3	Cesarean section	8	yes	yes	No	yes	3616	yes
N0482	M464	2019-06-07	No	FeMaleale	2019-06-08	Negative	-				31	16	1	3	Cesarean section	8	No	No	No	No	2600	No
N0483	M465	2019-06-09	No	Male	2019-06-13	Negative	-				32	27	1	2	NORMAL	8	No	No	No	No	2800	yes
N0484	M466	2019-06-08	No	Male	2019-06-13	Negative	-				25	15	1	2	Cesarean section	9	yes	No	No	No	4292	yes
N0485	M467	2019-05-31	No	Male	2019-06-13	Negative	-				34	No DECLARADO	No DECLARADO	2	NORMAL	9	No	No	No	No	3030	yes
N0486	M468	2019-06-01	No	Male	2019-06-13	Negative	-				38	22	1	2	NORMAL	2	No	yes	No	No	1500	yes
N0487	M469	2019-06-03	Yes	Male	2019-06-13	Negative	Negative				17	14	No DECLARADO	2	NORMAL	4	No	No	No	No	No DECLARADO	yes
N0488	M470	2019-06-03	Yes	Male	2019-06-13	Negative	Negative				17	14	No DECLARADO	2	NORMAL	4	No	No	No	No	No DECLARADO	yes
N0489	M471	2019-05-26	No	FeMaleale	2019-06-13	Negative	Negative				21	19	2	1	NORMAL	9	yes	No	No	yes	1756	No
N0490	M472	2019-06-07	No	FeMaleale	2019-06-13	Negative	-				16	15	1	1	NORMAL	9	No	No	No	No	1950	yes
N0491	M473	2019-06-17	Yes	Male	2019-06-18	Positive	-	2019-06-19	-	P	39	17		2	Cesarean section	9	No	No	No	No	1460	yes
N0492	M473	2019-06-17	Yes	Male	2019-06-18	Negative	-				39	17	1	2	Cesarean section	9	No	No	No	No	1500	No
N0493	M474	2019-06-07	No	Male	2019-06-13	Negative	-				25	15	No DECLARADO	1	Cesarean section	5	No	No	No	No	3458	No
N0494	M475	2019-05-27	No	FeMaleale	2019-06-18	Negative	-				16	15	1	1	NORMAL	5	No	No	No	No	2454	No
N0495	M476	2019-06-17	No	FeMaleale	2019-06-18	Negative	-				38	No DECLARADO	1	1	Cesarean section	6	No	No	No	No	1158	No
N0496	M477	2019-06-11	No	FeMaleale	2019-06-18	Negative	-				29	24	1	1	NORMAL	12	yes	yes	No	yes	786	No
N0497	M478	2019-06-01	No	FeMaleale	2019-06-18	Negative	-				22	No DECLARADO	No DECLARADO	No DECLARADO	No DECLARADO	No DECLARADO	No DECLARADO	No DECLARADO	No DECLARADO	No DECLARADO	No DECLARADO	No DECLARADO
N0498	M479	2019-06-16	No	Male	2019-06-18	Negative	-				24	13	1	2	NORMAL	6	No	No	No	yes	2270	yes
